# Supplementary material for: Non-synonymous genetic variation in exonic regions of canine Toll-like receptors
Source: Canine Genet Epidemiol. 2014 Oct 22;1:11. doi: 10.1186/2052-6687-1-11 (PMC4579382; doi:10.1186/2052-6687-1-11)
Supplement: Supplementary file 2 — Additional file 2: Frequencies of coding variants obtained by massive sequencing. Frequency per breed (50 individuals approximately) and mean frequency per dog and wolf species. Frequency of the SNP is represented as the frequency of the alternative allele. (XLSX 37 KB) [file 40575_2014_11_MOESM2_ESM.xlsx]

## Sheet: DEF
CANINE GENE	TLR CLASS	CHR	POSITION (bp)	REF.	ALT.	CODON CHANGE	AMINOACID CHANGE	EFFECT	EFFECT IMPACT	TRANSCRIPT	BEAGLE	LABRADOR	GERMAN S.	YORKSHIRE	FRENCH B.	BOXER	SHAR PEI	RUSSIAN WOLF	IBERIAN WOLF	MEAN DOG	MEAN WOLF	ns/s
TLR1	Cell Surface	3	73542337	G	T	aGt/aTt	S29I	Non-syn coding	Moderate	ENSCAFT00000037196	0.6965	0.7065	0.041	0.1805	0.283467	0.285197	0.308	0.655	0.89	0.357309	0.7725	ns
TLR1	Cell Surface	3	73543092	T	G	Tca/Gca	S281A	Non-syn coding	Moderate	ENSCAFT00000037196	0.00800801	0	0.007	0.396	0.00129046	0	0	0	0	0.0588998	0	ns
TLR1	Cell Surface	3	73543185	G	A	Gtt/Att	V312I	Non-syn coding	Moderate	ENSCAFT00000037196	0.006	0.196	0.014	0.375	0.224748	0.198472	0	0.0570571	0	0.144889	0.0285285	ns
TLR1	Cell Surface	3	73543825	C	T	gCa/gTa	A525V	Non-syn coding	Moderate	ENSCAFT00000037196	0.00165563	0.00467742	0	0.008	0.0090076	0.000933707	0	0.209726	0.00325733	0.00346777	0.106492	ns
TLR1	Cell Surface	3	73543916	T	C	ccT/ccC	P555	Syn coding	Low	ENSCAFT00000037196	0.570207	0.638072	0.926105	0.296923	0.271828	0.274009	0.531746	0.776786	0.925532	0.50127	0.851159	syn
TLR1	Cell Surface	3	73544027	C	T	gtC/gtT	V592	Syn coding	Low	ENSCAFT00000037196	0.596997	0.788473	0.903998	0.569855	0.376913	0.444452	0.507208	0.743132	0.898051	0.598271	0.820591	syn
TLR2	Cell Surface	15	51463020	C	A	tCc/tAc	S46Y	Non-syn coding	Moderate	ENSCAFT00000013259	0.0005	0.546	0.036	0.0110858	0	0	0.11	0	0	0.100512	0	ns
TLR2	Cell Surface	15	51464158	T	C	aaT/aaC	N425	Syn coding	Low	ENSCAFT00000013259	0.0395	0.0005	0.3655	0.016	0.00285714	0.000333333	0.25	0	0.161	0.0963844	0.0805	syn
TLR2	Cell Surface	15	51464254	T	C	ccT/ccC	P457	Syn coding	Low	ENSCAFT00000013259	0.526731	0.0505	0.353	0.393	0.519071	0.335753	0.112	0.438	0.816901	0.327151	0.627451	syn
TLR2	Cell Surface	15	51464430	C	T	tCg/tTg	S516L	Non-syn coding	Moderate	ENSCAFT00000013259	0.0372011	0.001	0.336109	0.0337605	0.32786	0.164327	0.0480962	0.001	0.00200602	0.135479	0.00150301	ns
TLR2	Cell Surface	15	51464518	C	T	ttC/ttT	F545	Syn coding	Low	ENSCAFT00000013259	0.0015	0	0	0.00406911	0.00166948	0.00150101	0	0.468	0.743	0.00124851	0.6055	syn
TLR2	Cell Surface	15	51464700	C	T	aCg/aTg	T606M	Non-syn coding	Moderate	ENSCAFT00000013259	0.000511771	0	0.00101753	0.000742942	0.000563539	0	0.107106	0.278586	0	0.015706	0.139293	ns
TLR2	Cell Surface	15	51464893	G	A	ccG/ccA	P670	Syn coding	Low	ENSCAFT00000013259	0.0005	0	0.0005	0	0	0.000333333	0.126	0	0	0.0181905	0	syn
TLR2	Cell Surface	15	51465013	G	A	aaG/aaA	K710	Syn coding	Low	ENSCAFT00000013259	0	0.0005	0.0005	0.0015	0.000714286	0.00133333	0.141	0	0	0.0207925	0	syn
TLR3	Intracellular	16	44619573	G	A	Ctg/Ttg	L715	Syn coding	Low	ENSCAFT00000011868	0.000501505	0.034	0	0.329853	0.0939171	0.017	0.001	0	0.001	0.0680389	0.0005	syn
TLR3	Intracellular	16	44620336	G	A	gtC/gtT	V460	Syn coding	Low	ENSCAFT00000011868	0.513915	0.69	0.663382	0.326661	0.631998	0.706279	0.956	1	0.998	0.641176	0.999	syn
TLR3	Intracellular	16	44620612	G	A	ttC/ttT	F368	Syn coding	Low	ENSCAFT00000011868	0.5215	0.6935	0.6685	0.311	0.628907	0.715	0.793	0.907	0.852	0.618772	0.8795	syn
TLR3	Intracellular	16	44623632	C	G	gaG/gaC	E176D	Non-syn coding	Moderate	ENSCAFT00000011868	0.0339672	0.0210217	0.541322	0.035576	0.262181	0.0133333	0.198	0.242944	0	0.157914	0.121472	ns
TLR3	Intracellular	16	44625601	G	A	tgC/tgT	C123	Syn coding	Low	ENSCAFT00000011868	0.140741	0.081	0.009	0.0316194	0.124388	0.000343643	0.147	0.001	0.027	0.0762989	0.014	syn
TLR3	Intracellular	16	44625745	A	G	taT/taC	Y75	Syn coding	Low	ENSCAFT00000011868	0	0.0005	0	0	0.000714286	0.000334001	0.167	0	0	0.0240783	0	syn
TLR3	Intracellular	16	44625802	C	T	gtG/gtA	V56	Syn coding	Low	ENSCAFT00000011868	0	0	0	0.00100705	0	0.000705276	0.001	0.183099	0	0.000387475	0.0915493	syn
TLR4	Cell Surface	11	71356420	T	C	gTt/gCt	V8A	Non-syn coding	Moderate	ENSCAFT00000005653	0.841768	0.610593	0.75	0.375	0.0660948	0.0200886	0.527	0.594595	0.272	0.455792	0.433297	ns
TLR4	Cell Surface	11	71356451	C	T	ctC/ctT	L18	Syn coding	Low	ENSCAFT00000005653	0.5965	0.610236	0.7285	0.357677	0.0762995	0.00933333	0.352	0.715	0.656	0.390078	0.6855	syn
TLR4	Cell Surface	11	71360743	G	C	Gct/Cct	A34P	Non-syn coding	Moderate	ENSCAFT00000005653	0	0	0.2855	0.002	0.000714286	0.000667335	0.003	0.54955	0.247	0.0416974	0.398275	ns
TLR4	Cell Surface	11	71360749	A	G	Act/Gct	T36A	Non-syn coding	Moderate	ENSCAFT00000005653	0	0.0005	0.2805	0.00100908	0.00142857	0.000666667	0.002	0.546	0.252	0.040872	0.399	ns
TLR4	Cell Surface	11	71360750	C	T	aCt/aTt	T36I	Non-syn coding	Moderate	ENSCAFT00000005653	0	0.0005	0.285	0.002	0.00105935	0.000666667	0.002	0.55	0.252	0.0416037	0.401	ns
TLR4	Cell Surface	11	71360887	G	A	Gtg/Atg	V82M	Non-syn coding	Moderate	ENSCAFT00000005653	0.286737	0.0005	0.015	0.0165167	0.271799	0.00702309	0	0.272	0.037	0.085368	0.1545	ns
TLR4	Cell Surface	11	71364581	T	C	cTa/cCa	L167P	Non-syn coding	Moderate	ENSCAFT00000005653	0.0255	0.038	0.001	0.0115	0	0.745702	0.216	0.001	0	0.148243	0.0005	ns
TLR4	Cell Surface	11	71364681	C	A	caC/caA	H200Q	Non-syn coding	Moderate	ENSCAFT00000005653	0.2325	0.3645	0.2815	0.285	0.397207	0.168918	0.066	0.607	0.929	0.256518	0.768	ns
TLR4	Cell Surface	11	71364769	A	G	Aaa/Gaa	K230E	Non-syn coding	Moderate	ENSCAFT00000005653	0.2505	0.3525	0.2935	0.291	0.416082	0.170827	0.064	0.566	0.931	0.26263	0.7485	ns
TLR4	Cell Surface	11	71365120	G	A	Gca/Aca	A347T	Non-syn coding	Moderate	ENSCAFT00000005653	0.686	0.5575	0.5725	0.595	0.269451	0.0203608	0.663	0.059	0.084	0.480545	0.0715	ns
TLR4	Cell Surface	11	71365652	A	T	gAg/gTg	E524V	Non-syn coding	Moderate	ENSCAFT00000005653	0.924	0.913	0.867	0.91393	0.678362	0.186911	0.689	0.565	0.77	0.738886	0.6675	ns
TLR4	Cell Surface	11	71365810	A	G	Act/Gct	T577A	Non-syn coding	Moderate	ENSCAFT00000005653	0.0005	0.074	0.0005	0.0005	0.000295465	0.000666667	0	0	0	0.0109232	0	ns
TLR4	Cell Surface	11	71365875	A	G	agA/agG	R598	Syn coding	Low	ENSCAFT00000005653	0.957928	0.925435	0.8855	0.916422	0.682652	0.205316	0.735	0.847	1	0.758322	0.9235	syn
TLR4	Cell Surface	11	71365888	G	A	Gaa/Aaa	E603K	Non-syn coding	Moderate	ENSCAFT00000005653	0.932805	0.9255	0.8885	0.915985	0.661429	0.199333	0.74	0.598	0.732	0.751936	0.665	ns
TLR4	Cell Surface	11	71366094	G	T	ggG/ggT	G671	Syn coding	Low	ENSCAFT00000005653	0.693438	0.556	0.54	0.569587	0.276044	0.0297755	0.659	0.272	0.374	0.474835	0.323	syn
TLR4	Cell Surface	11	71366496	G	C	cgG/cgC	R805	Syn coding	Low	ENSCAFT00000005653	0.0355649	0.310615	0.277318	0.275476	0.390062	0.168543	0.048048	0.356774	0.627955	0.215089	0.492364	syn
TLR5	Cell Surface	38	23702539	A	C	gaA/gaC	E169D	Non-syn coding	Moderate	ENSCAFT00000018059	0.732379	1	0.967312	0.865728	0.651155	0.418803	0.863636	0.988889	0.277108	0.785573	0.632999	ns
TLR5	Cell Surface	38	23702557	A	G	cgA/cgG	R175	Syn coding	Low	ENSCAFT00000018059	0.293234	0.379434	0.423795	0.191392	0.392074	0.584589	0.669291	0.817518	0.173611	0.419116	0.495565	syn
TLR5	Cell Surface	38	23702562	G	A	aGt/aAt	S177N	Non-syn coding	Moderate	ENSCAFT00000018059	0.26089	0.153087	0.00265957	0.0291262	0.2906	0.29972	0.0388693	0	0	0.153565	0	ns
TLR5	Cell Surface	38	23702640	G	C	cGc/cCc	R203P	Non-syn coding	Moderate	ENSCAFT00000018059	0.621989	0.867231	0.355848	0.208705	0.492452	0.59358	0.872996	0.556054	0.246436	0.573257	0.401245	ns
TLR5	Cell Surface	38	23702665	C	T	ccC/ccT	P211	Syn coding	Low	ENSCAFT00000018059	0.272691	0.321961	0.343236	0.0293569	0.0688622	0.0316901	0.529279	0.393939	0.160247	0.228154	0.277093	syn
TLR5	Cell Surface	38	23702670	A	G	cAg/cGg	Q213R	Non-syn coding	Moderate	ENSCAFT00000018059	0.274503	0.322547	0.35792	0.0306402	0.0683067	0.0325587	0.535792	0.387538	0.15043	0.231753	0.268984	ns
TLR5	Cell Surface	38	23702684	T	C	Tgg/Cgg	W218R	Non-syn coding	Moderate	ENSCAFT00000018059	0.604386	0.869532	0.39118	0.216484	0.47563	0.594859	0.865	0.587097	0.21599	0.573867	0.401544	ns
TLR5	Cell Surface	38	23702759	A	G	Acg/Gcg	T243A	Non-syn coding	Moderate	ENSCAFT00000018059	0.593	0.520148	0.996	0.9535	0.908571	0.921314	0.756	0.814	0.940941	0.806933	0.87747	ns
TLR5	Cell Surface	38	23702761	G	A	acG/acA	T243	Syn coding	Low	ENSCAFT00000018059	0.521057	0.241241	0.637014	0.928301	0.817341	0.888138	0.224224	0.406406	0.792793	0.608188	0.5996	syn
TLR5	Cell Surface	38	23702797	A	G	gcA/gcG	A255	Syn coding	Low	ENSCAFT00000018059	0.861841	0.996	0.9985	0.9785	0.997286	0.925458	1	0.846	0.998	0.965369	0.922	syn
TLR5	Cell Surface	38	23702818	C	T	gaC/gaT	D262	Syn coding	Low	ENSCAFT00000018059	0.0800676	0.292667	0.391	0.03	0.000285714	0.0353541	0.534	0.396	0.163	0.194768	0.2795	syn
TLR5	Cell Surface	38	23702837	C	T	Cgc/Tgc	R269C	Non-syn coding	Moderate	ENSCAFT00000018059	0	0.0075	0.5835	0.6995	0.0584286	0.00533333	0.001001	0	0.028	0.193609	0.014	ns
TLR5	Cell Surface	38	23702917	C	T	gcC/gcT	A295	Syn coding	Low	ENSCAFT00000018059	0.071	0.397	0.0005	0.0245	0.102735	0.00533867	0.226	0.016	0	0.118153	0.008	syn
TLR5	Cell Surface	38	23702918	G	A	Gtc/Atc	V296I	Non-syn coding	Moderate	ENSCAFT00000018059	0.0005	0.002	0	0.0235	0.00114286	0.000666667	0.311	0.387	0.142	0.0484014	0.2645	ns
TLR5	Cell Surface	38	23702983	G	A	acG/acA	T317	Syn coding	Low	ENSCAFT00000018059	0	0.288158	0.01	0	0	0	0	0	0.001	0.042594	0.0005	syn
TLR5	Cell Surface	38	23703180	T	C	tTg/tCg	L383S	Non-syn coding	Moderate	ENSCAFT00000018059	0.901	0.998	0.999	0.979	0.999423	0.942592	0.996	0.851	0.244	0.973574	0.5475	ns
TLR5	Cell Surface	38	23703237	G	A	cGg/cAg	R402Q	Non-syn coding	Moderate	ENSCAFT00000018059	0.0005	0.28812	0.006	0.0005	0.114714	0.000666667	0.071	0.298	0.042	0.0687859	0.17	ns
TLR5	Cell Surface	38	23703259	C	T	tcC/tcT	S409	Syn coding	Low	ENSCAFT00000018059	0.0855	0.00201976	0.334604	0	0.001	0.0327149	0	0.002	0.001	0.0651198	0.0015	syn
TLR5	Cell Surface	38	23703268	T	C	ttT/ttC	F412	Syn coding	Low	ENSCAFT00000018059	0	0	0.0005	0	0.0990079	0.000676819	0.052	0	0	0.0217407	0	syn
TLR5	Cell Surface	38	23703277	C	T	aaC/aaT	N415	Syn coding	Low	ENSCAFT00000018059	0	0	0	0.001	0	0	0	0.123	0	0.000142857	0.0615	syn
TLR5	Cell Surface	38	23703279	G	A	cGg/cAg	R416Q	Non-syn coding	Moderate	ENSCAFT00000018059	0.0835	0.0015	0.3465	0.0005	0	0.0306667	0.003	0	0	0.0665238	0	ns
TLR5	Cell Surface	38	23703298	G	A	gaG/gaA	E422	Syn coding	Low	ENSCAFT00000018059	0.0015	0.000502008	0.0020015	0.034	0	0	0.541	0.427	0.122122	0.0827148	0.274561	syn
TLR5	Cell Surface	38	23703412	T	C	aaT/aaC	N460	Syn coding	Low	ENSCAFT00000018059	0.896	0.998	0.9995	0.9525	0.877	0.944981	0.973	0.841	0.248	0.948712	0.5445	syn
TLR5	Cell Surface	38	23703445	C	T	aaC/aaT	N471	Syn coding	Low	ENSCAFT00000018059	0.213	0.011	0.0226336	0.162073	0.281262	0.551667	0.088	0.002	0.001	0.189948	0.0015	syn
TLR5	Cell Surface	38	23703629	G	A	Ggc/Agc	G533S	Non-syn coding	Moderate	ENSCAFT00000018059	0.01	0	0.0005	0.0365	0.100571	0.000666667	0	0.001	0	0.0211769	0.0005	ns
TLR5	Cell Surface	38	23704030	G	C	tcG/tcC	S666	Syn coding	Low	ENSCAFT00000018059	0.122564	0.0375	0.3475	0.002	0.000286574	0.0323727	0.001	0	0	0.0776033	0	syn
TLR5	Cell Surface	38	23704049	C	T	Ctg/Ttg	L673	Syn coding	Low	ENSCAFT00000018059	0.0005	0	0	0.02	0.000285714	0.000669355	0	0.143	0.724	0.00306501	0.4335	syn
TLR5	Cell Surface	38	23704111	C	T	aaC/aaT	N693	Syn coding	Low	ENSCAFT00000018059	0.1825	0.0055	0.0365	0.141	0.112143	0.318387	0.515	0.024	0	0.18729	0.012	syn
TLR5	Cell Surface	38	23704120	C	T	tcC/tcT	S696	Syn coding	Low	ENSCAFT00000018059	0	0.001	0	0	0	0.000344353	0	0.107	0.047	0.00019205	0.077	syn
TLR5	Cell Surface	38	23704129	T	C	cgT/cgC	R699	Syn coding	Low	ENSCAFT00000018059	0.657657	0.780412	0.3695	0.248749	0.794825	0.601505	0.942943	0.997	0.978979	0.627942	0.987989	syn
TLR5	Cell Surface	38	23704233	G	A	cGg/cAg	R734Q	Non-syn coding	Moderate	ENSCAFT00000018059	0.0005	0.2735	0.009	0.0005	0.000285714	0.000666667	0	0.001	0	0.0406361	0.0005	ns
TLR5	Cell Surface	38	23704282	C	T	gcC/gcT	A750	Syn coding	Low	ENSCAFT00000018059	0	0.001	0	0.0045	0.000285714	0.00100855	0.001	0.345	0.137	0.00111347	0.241	syn
TLR5	Cell Surface	38	23704306	G	A	cgG/cgA	R758	Syn coding	Low	ENSCAFT00000018059	0	0	0.0005	0.0025	0.000285714	0.000333333	0	0.359	0.119	0.000517007	0.239	syn
TLR5	Cell Surface	38	23704315	G	A	acG/acA	T761	Syn coding	Low	ENSCAFT00000018059	0.0005	0.001	0.001	0	0.122571	0.004671	0.046	0.001	0	0.0251061	0.0005	syn
TLR5	Cell Surface	38	23704331	G	T	Gac/Tac	D767Y	Non-syn coding	Moderate	ENSCAFT00000018059	0.0005	0.27316	0.0085	0.000500501	0	0.000333333	0	0	0	0.0404276	0	ns
TLR5	Cell Surface	38	23704369	C	T	ggC/ggT	G779	Syn coding	Low	ENSCAFT00000018059	0.192997	0.000501505	0.0281528	0.0658646	0.257118	0.517193	0.092	0	0	0.164832	0	syn
TLR5	Cell Surface	38	23704531	C	G	aaC/aaG	N833K	Non-syn coding	Moderate	ENSCAFT00000018059	0.0005	0.0005	0.0005	0.001	0.000285714	0	0	0.113	0	0.000397959	0.0565	ns
TLR5	Cell Surface	38	23704537	T	C	acT/acC	T835	Syn coding	Low	ENSCAFT00000018059	0.643833	0.8205	0.3925	0.2505	0.836	0.576562	0.939	0.996	0.971	0.636985	0.9835	syn
TLR5	Cell Surface	38	23704562	C	T	Cgc/Tgc	R844C	Non-syn coding	Moderate	ENSCAFT00000018059	0.0025	0	0.002	0.0355	0.000285714	0.00133333	0.271	0.11	0.674	0.0446599	0.392	ns
TLR5	Cell Surface	38	23704581	T	C	tTg/tCg	L850S	Non-syn coding	Moderate	ENSCAFT00000018059	0.639	0.807388	0.3805	0.253	0.813702	0.570386	0.933	0.998	0.968	0.628139	0.983	ns
TLR5	Cell Surface	38	23704630	C	T	gaC/gaT	D866	Syn coding	Low	ENSCAFT00000018059	0	0	0.0005	0.0005	0.117143	0.005	0.001	0.001	0	0.0177347	0.0005	syn
TLR5	Cell Surface	38	23704695	T	G	tTc/tGc	F888C	Non-syn coding	Moderate	ENSCAFT00000018059	0	0.2535	0.008	0.0015	0	0	0.001	0.001	0	0.0377143	0.0005	ns
TLR5	Cell Surface	38	23704718	G	A	Gcc/Acc	A896T	Non-syn coding	Moderate	ENSCAFT00000018059	0.0785	0.00250556	0.3485	0.002	0.00145476	0.0391833	0.002	0	0.055	0.0677348	0.0275	ns
TLR5	Cell Surface	38	23704819	C	T	gaC/gaT	D929	Syn coding	Low	ENSCAFT00000018059	0.0005	0.0005	0	0.0005	0	0.000333333	0	0.002	0.706413	0.000261905	0.354206	syn
TLR5	Cell Surface	38	23704864	C	T	cgC/cgT	R944	Syn coding	Low	ENSCAFT00000018059	0.0005	0	0	0	0.000714286	0.000333333	0.001	0.125	0	0.000363946	0.0625	syn
TLR5	Cell Surface	38	23704910	C	T	Ctg/Ttg	L960	Syn coding	Low	ENSCAFT00000018059	0.08	0.0015	0.348	0.0015	0.110517	0.038	0.019	0.043	0.068	0.0855024	0.0555	syn
TLR5	Cell Surface	38	23705059	C	T	gcC/gcT	A1009	Syn coding	Low	ENSCAFT00000018059	0.1945	0.000505561	0.00100302	0	0.000285714	0	0	0.00102987	0	0.028042	0.000514933	syn
TLR5	Cell Surface	38	23705081	C	T	Cac/Tac	H1017Y	Non-syn coding	Moderate	ENSCAFT00000018059	0.0845	0	0.027	0	0	0	0.001	0	0	0.0160714	0	ns
TLR5	Cell Surface	38	23705090	G	A	Ggc/Agc	G1020S	Non-syn coding	Moderate	ENSCAFT00000018059	0.1865	0	0	0.0005	0	0	0	0	0	0.0267143	0	ns
TLR5	Cell Surface	38	23705178	G	A	cGg/cAg	R1049Q	Non-syn coding	Moderate	ENSCAFT00000018059	0.177	0.046085	0	0.016	0	0	0.023	0.21988	0.73	0.0374407	0.47494	ns
TLR5	Cell Surface	38	23705264	G	A	Gcg/Acg	A1078T	Non-syn coding	Moderate	ENSCAFT00000018059	0.0790088	0	0.376246	0.000597372	0	0.0314522	0.00205128	0	0	0.069908	0	ns
TLR6	Cell Surface	3	73521212	G	A	ttG/ttA	L169	Syn coding	Low	ENSCAFT00000025664	0.235	0.643367	0.009	0.039	0.0542857	0.00966667	0.001	0	0.008	0.141617	0.004	syn
TLR6	Cell Surface	3	73521250	A	G	tAt/tGt	Y182C	Non-syn coding	Moderate	ENSCAFT00000025664	0.0005	0	0.0115	0.0065	0.0146049	0	0.054	0.186424	0	0.0124436	0.0932118	ns
TLR6	Cell Surface	3	73521338	A	C	gtA/gtC	V211	Syn coding	Low	ENSCAFT00000025664	0.7175	0.9605	0.897	0.588	0.548817	0.487	0.65	0.463	0.028	0.692688	0.2455	syn
TLR6	Cell Surface	3	73522074	C	T	Ctt/Ttt	L457F	Non-syn coding	Moderate	ENSCAFT00000025664	0.129678	0.00153852	0.000503018	0.0691095	0.000477783	0.000361925	0.00105708	0	0	0.0289608	0	ns
TLR6	Cell Surface	3	73522242	G	A	Gat/Aat	D513N	Non-syn coding	Moderate	ENSCAFT00000025664	0.602636	0.973913	0.969269	0.8775	0.52573	0.479316	0.714286	0.992509	0.998	0.734664	0.995255	ns
TLR6	Cell Surface	3	73522441	C	T	cCg/cTg	P579L	Non-syn coding	Moderate	ENSCAFT00000025664	0	0.00122249	0.00738007	0.0117493	0.0105559	0.00155646	0.0493562	0.140206	0	0.0116886	0.0701031	ns
TLR7	Intracellular	X	9334108	C	G	gCa/gGa	A16G	Non-syn coding	Moderate	ENSCAFT00000018561	0.00807636	0.171883	0.00247525	0.041178	0	0	0.00258398	0	0	0.0323138	0	ns
TLR7	Intracellular	X	9355727	C	A	ttC/ttA	F167L	Non-syn coding	Moderate	ENSCAFT00000018561	0.0855	0.614	0.101	0.369653	0.446276	0.14314	0.003	0	0	0.251796	0	ns
TLR7	Intracellular	X	9356198	C	A	atC/atA	I324	Syn coding	Low	ENSCAFT00000018561	0.411	0.169	0.145	0.186	0.0252732	0.522333	0.338	0.181	0.855	0.256658	0.518	syn
TLR7	Intracellular	X	9357467	G	A	ccG/ccA	P747	Syn coding	Low	ENSCAFT00000018561	0.001	0.001	0	0.00307906	0	0.000838848	0	0.370071	0	0.000845415	0.185035	syn
TLR7	Intracellular	X	9357986	G	A	tcG/tcA	S920	Syn coding	Low	ENSCAFT00000018561	0	0	0	0.0667668	0.0384131	0	0	0	0	0.0150257	0	syn
TLR7	Intracellular	X	9358040	C	T	gaC/gaT	D938	Syn coding	Low	ENSCAFT00000018561	0	0	0.0005	0	0.000714286	0.000361925	0	0.152064	0.001	0.000225173	0.0765322	syn
TLR7	Intracellular	X	9358412	C	T	ttC/ttT	F1062	Syn coding	Low	ENSCAFT00000018561	0	0	0	0.0808315	0.00144739	0.000334672	0.001	0	0	0.0119448	0	syn
TLR7	Intracellular	X	9358423	C	T	cCc/cTc	P1066L	Non-syn coding	Moderate	ENSCAFT00000018561	0	0.0005	0.00150403	0	0	0.0004095	0.348	0.00100402	0.001	0.0500591	0.00100201	ns
TLR7	Intracellular	X	9358565	T	C	taT/taC	Y1113	Syn coding	Low	ENSCAFT00000018561	0.7395	0.38	0.552497	0.505113	0.518741	0.812156	0.463	0.527	0.982	0.567287	0.7545	syn
TLR8	Intracellular	X	9396833	C	T	ttC/ttT	F21	Syn coding	Low	ENSCAFT00000036159	0.26	0.671	0.55	0.769709	0.670393	0.728376	0.531	0.0020141	0.001	0.597211	0.00150705	syn
TLR8	Intracellular	X	9397240	T	C	gTa/gCa	V157A	Non-syn coding	Moderate	ENSCAFT00000036159	0.0010015	0	0.0015	0.0999409	0.296736	0.00110866	0.00200803	0	0	0.0574708	0	ns
TLR8	Intracellular	X	9397663	G	A	cGg/cAg	R298Q	Non-syn coding	Moderate	ENSCAFT00000036159	0.047	0.424	0.0085	0.430325	0	0.180229	0.065	0	0	0.165008	0	ns
TLR8	Intracellular	X	9398094	G	A	Ggt/Agt	G442S	Non-syn coding	Moderate	ENSCAFT00000036159	0.714	0.326	0.432	0.2245	0.330242	0.247877	0.005	0.135	0.014	0.32566	0.0745	ns
TLR8	Intracellular	X	9398309	C	T	aaC/aaT	N513	Syn coding	Low	ENSCAFT00000036159	0	0.0005	0.0005	0.0005	0	0.00100067	0.001001	0	0.966	0.000500238	0.483	syn
TLR8	Intracellular	X	9398408	C	T	aaC/aaT	N546	Syn coding	Low	ENSCAFT00000036159	0.2595	0.6585	0.5455	0.795	0.667469	0.727473	0.993	0.616	0.002	0.663777	0.309	syn
TLR8	Intracellular	X	9398630	G	A	ttG/ttA	L620	Syn coding	Low	ENSCAFT00000036159	0.1735	0.1615	0.41	0.0286322	0.0375429	0.262892	0.003	0.00101215	0	0.153867	0.000506073	syn
TLR8	Intracellular	X	9398827	G	A	cGt/cAt	R686H	Non-syn coding	Moderate	ENSCAFT00000036159	0.1675	0.156156	0.3995	0.0321069	0.0365443	0.257261	0.002	0.084	0.018	0.150153	0.051	ns
TLR8	Intracellular	X	9398960	C	T	tcC/tcT	S730	Syn coding	Low	ENSCAFT00000036159	0.261	0.658329	0.54	0.7645	0.640749	0.734649	0.623	0.319	0.001	0.603175	0.16	syn
TLR8	Intracellular	X	9399320	T	C	taT/taC	Y850	Syn coding	Low	ENSCAFT00000036159	0.725	0.3315	0.437397	0.2306	0.350544	0.253449	0.369654	0.68	0.999	0.385449	0.8395	syn
TLR8	Intracellular	X	9399497	T	C	aaT/aaC	N909	Syn coding	Low	ENSCAFT00000036159	0.523	0.1495	0.0365	0.186325	0.296379	0.00104255	0.001	0.054	0.001	0.170535	0.0275	syn
TLR8	Intracellular	X	9399638	A	G	gcA/gcG	A956	Syn coding	Low	ENSCAFT00000036159	0.8625	0.8355	0.59739	0.961241	0.952331	0.713331	1	0.997	0.998	0.846042	0.9975	syn
TLR9	Intracellular	20	37544129	G	A	Gtc/Atc	V87I	Non-syn coding	Moderate	ENSCAFT00000035532	0.0005	0	0.01	0.0005	0.000857143	0	0.156	0	0.005	0.0239796	0.0025	ns
TLR9	Intracellular	20	37545011	A	G	Aag/Gag	K381E	Non-syn coding	Moderate	ENSCAFT00000035532	0.889177	0.959729	1.00017	0.403853	0.844421	0.628958	0.731876	1.0055	1.00735	0.779741	1.00642	ns
TLR9	Intracellular	20	37545019	G	A	acG/acA	T383	Syn coding	Low	ENSCAFT00000035532	0.141134	0.509668	0.421019	0.0805465	0.161413	0.519088	0.353428	0.00116686	0	0.312328	0.000583431	syn
TLR9	Intracellular	20	37545118	A	C	ggA/ggC	G416	Syn coding	Low	ENSCAFT00000035532	0.8966	0.95526	0.996426	0.419361	0.859437	0.613949	0.704095	0.440741	0.690249	0.777875	0.565495	syn
TLR9	Intracellular	20	37545195	C	T	gCa/gTa	A442V	Non-syn coding	Moderate	ENSCAFT00000035532	0.218304	0.000542299	0.000548847	0.0190572	0.00051573	0.0023432	0.00110742	0.282927	0.67541	0.0346313	0.479168	ns
TLR9	Intracellular	20	37545196	A	G	gcA/gcG	A442	Syn coding	Low	ENSCAFT00000035532	0.899371	0.944539	0.997747	0.397489	0.853371	0.642861	0.67618	0.483715	0.687023	0.77308	0.585369	syn
TLR9	Intracellular	20	37545245	C	A	Cca/Aca	P459T	Non-syn coding	Moderate	ENSCAFT00000035532	0.7305	0.0245144	0.1945	0.254889	0.504924	0.132513	0.137	0.285	0.671	0.282691	0.478	ns
TLR9	Intracellular	20	37545364	G	A	gcG/gcA	A498	Syn coding	Low	ENSCAFT00000035532	0.001	0.000506073	0.0010005	0.001	0.000571429	0.000666667	0	0.11	0.001001	0.00067781	0.0555005	syn
TLR9	Intracellular	20	37545601	A	G	ccA/ccG	P577	Syn coding	Low	ENSCAFT00000035532	0.1505	0.9295	0.774	0.146577	0.315072	0.599795	0.348	0.07	0.001	0.466206	0.0355	syn
TLR9	Intracellular	20	37546031	A	G	Agc/Ggc	S721G	Non-syn coding	Moderate	ENSCAFT00000035532	0.5325	0.440175	0.53	0.349319	0.6817	0.114885	0.387	0.122	0.017	0.433654	0.0695	ns
TLR9	Intracellular	20	37546230	C	T	cCt/cTt	P787L	Non-syn coding	Moderate	ENSCAFT00000035532	0.215	0.215571	0.231	0.184832	0.210221	0.265888	0.214	0.223	0.262262	0.219502	0.242631	ns
TLR9	Intracellular	20	37546454	C	T	Cgg/Tgg	R862W	Non-syn coding	Moderate	ENSCAFT00000035532	0.140271	0.264282	0.396534	0.0435597	0.0927528	0.350266	0.0869061	0	0	0.196367	0	ns
TLR9	Intracellular	20	37546480	T	C	taT/taC	Y870	Syn coding	Low	ENSCAFT00000035532	0.535766	0.0187798	0.215035	0.262196	0.512888	0.122689	0.111245	0.00128205	0	0.254086	0.000641026	syn
TLR9	Intracellular	20	37546630	T	C	ttT/ttC	F920	Syn coding	Low	ENSCAFT00000035532	0.523044	0.0222639	0.186297	0.225698	0.519399	0.122389	0.104	0.0387435	0	0.243299	0.0193717	syn
TLR10	Cell Surface	3	73568456	T	C	Ttg/Ctg	L46	Syn coding	Low	ENSCAFT00000025668	0	0.0005	0	0.0005	0	0	0.127	0.001	0	0.0182857	0.0005	syn
TLR10	Cell Surface	3	73569127	G	A	acG/acA	T269	Syn coding	Low	ENSCAFT00000025668	0.074	0.6595	0.0125115	0.0415	0.015	0.009	0.127	0.112	0.006	0.134073	0.059	syn
TLR10	Cell Surface	3	73569337	A	G	ccA/ccG	P339	Syn coding	Low	ENSCAFT00000025668	0.07	0.641	0.0295	0.414	0.0121429	0.00967936	0.126	0.404	0.006	0.186046	0.205	syn
TLR10	Cell Surface	3	73569402	C	T	aCg/aTg	T361M	Non-syn coding	Moderate	ENSCAFT00000025668	0.063	0.65	0.00850851	0.0395	0.0114286	0.0113333	0.135	0.229	0.008	0.131253	0.1185	ns
TLR10	Cell Surface	3	73569412	G	A	ctG/ctA	L364	Syn coding	Low	ENSCAFT00000025668	0.0675	0.6495	0.007	0.039	0.0121429	0.0106667	0.132	0.235	0.006	0.131116	0.1205	syn
TLR10	Cell Surface	3	73569455	T	C	Ttg/Ctg	L379	Syn coding	Low	ENSCAFT00000025668	0.001	0.016	0.0105	0.0005	0.000285714	0.00133333	0.184	0.152	0.764	0.030517	0.458	syn
TLR10	Cell Surface	3	73570094	A	G	Atg/Gtg	M592V	Non-syn coding	Moderate	ENSCAFT00000025668	0.073	0.6365	0.013	0.0495215	0.013164	0.00709962	0.128	0.11	0.008	0.131469	0.059	ns
TLR10	Cell Surface	3	73570681	T	A	ttT/ttA	F787L	Non-syn coding	Moderate	ENSCAFT00000025668	0	0.0005	0	0.0005	0	0	0	0.001	0.771	0.000142857	0.386	ns
